# Supplementary material for: Metagenomic Analyses of Gut Bacteria of Two Sandfly Species from Western Ghats, India, Differing in Their Vector Competence for Leishmaniasis
Source: Microorganisms. 2025 Jul 9;13(7):1615. doi: 10.3390/microorganisms13071615 (PMC12300672; doi:10.3390/microorganisms13071615)
Supplement: Supplementary file 1 [file microorganisms-13-01615-s001.zip]

Archive with 3 entries (3 files):
- Supplementary File S1_Krona_P_argentipes.html.html
- Supplementary File S2_Krona_S_babu.html.html
- Supplimentary Figure S1.tif
